# Supplementary material for: Synthesis and Insecticidal/Fungicidal Activities of Triazone Derivatives Containing Acylhydrazone Moieties
Source: Molecules. 2025 Jan 16;30(2):340. doi: 10.3390/molecules30020340 (PMC11767570; doi:10.3390/molecules30020340)
Supplement: Supplementary file 1 [file molecules-30-00340-s001.zip]

Archive with 1 entries (1 files):
- molecules-3368665-supplementary.pdf
